# Supplementary material for: The nociceptin/orphanin FQ receptor partial agonist sunobinop promotes non-REM sleep in rodents and patients with insomnia
Source: J Clin Invest. 2024 Jan 2;134(1):e171172. doi: 10.1172/JCI171172 (PMC10760950; doi:10.1172/JCI171172)
Supplement: Supporting data values [file jci-134-171172-s273.xlsx]

## Sheet: Figure 1A
Figure 1A Sunobinop Pharmacokinetics in Rats (ng/ml)
	Summary Data
		hour	0.3 mg/kg			1 mg/kg			3 mg/kg			10 mg/kg			30 mg/kg
			mean	SD	N	mean	SD	N	mean	SD	N	mean	SD	N	mean	SD	N
		0.5	4.53	1.03	4	7.85	2.4	4	40.7	8.7	4	161	57	4	546	52	4
		1	9.59	1.78	4	20.9	3.2	4	82	2.5	4	349	91	4	1140	240	4
		2	16.6	4.5	4	35.1	5.9	4	134	21	4	463	102	4	1330	350	4
		4	15.6	4.2	4	39.9	1.3	4	141	24	4	470	94	4	1140	90	4
		6	13.7	4.8	4	35.6	2.8	4	150	15	4	421	134	4	806	107	4
		8	8.51	3.01	4	25.4	5.7	4	106	31	4	316	78	4	527	105	4
		10	6.07	2.43	4	17.9	5.2	4	66.3	14.1	4	221	53	4	389	59	4
		12	3.46	1.67	4	10.6	2.8	4	43.8	11.4	4	151	34	4	247	40	4
		24	0	0	4	0	0	4	1.11	0.75	4	5.84	2.6	4	54	89.3	4
	Individual animal level data								hour
		animal	dose		0.5	1	2	4	6	8	10	12	24
		1	0.3		3.76	10.2	16.9	17.4	18	10.6	6.22	3.18	0
		2	0.3		4.22	10.5	22.1	18.4	17.1	10.9	8.82	5.55	0
		3	0.3		6.04	10.7	11.1	9.35	7.71	4.39	2.89	1.49	0
		4	0.3		4.1	6.94	16.1	17.1	12.1	8.15	6.35	3.61	0
		5	1		11.3	24.1	37.9	38.3	36.3	22.7	16.8	7.56	0
		6	1		6.54	18.6	35.9	40.1	31.5	23.1	15.4	11.7	0
		7	1		7.59	23	40	41.5	37.2	21.8	13.9	9.3	0
		8	1		5.96	17.7	26.6	39.8	37.4	33.8	25.4	14	0
		9	3		37.7	85	105	143	145	88.8	65.1	41.6	1.46
		10	3		32.7	83.1	142	129	165	137	85.7	59.7	1.63
		11	3		39.1	79.7	132	117	132	72.1	52.2	32.6	1.33
		12	3		53.1	80.3	155	173	159	126	62.1	41.3	0
		13	10		123	242	352	345	267	212	145	111	5.96
		14	10		161	337	410	452	369	321	263	193	4.2
		15	10		241	463	580	543	579	400	248	146	3.72
		16	10		117	353	511	541	468	331	228	155	9.46
		17	30		574	958	979	1140	701	379	327	209	188
		18	30		469	911	1080	1070	893	626	455	291	10.1
		19	30		579	1290	1580	1090	727	549	421	271	6.13
		20	30		561	1390	1670	1260	903	555	353	216	11.9

## Sheet: FIgure 1B
Figure 1B Sunobinop Effects on Sleep parameters in wild type and NOP knock out rats
Individual animal level data		wake (%)						non-REM (%)						REM (%)
	animal	vehicle	3	vehicle	30	vehicle	300	vehicle	3	vehicle	30	vehicle	300	vehicle	3	vehicle	30	vehicle	300
	1	66.3917	64.6636	64.3333	53.7454	63.0167	52.4	24.575	27.7818	25.55	38.0364	25.3	32.8	9.03333	7.57273	10.0917	8.23636	11.7	14.8
	2	72.1167	73.7364	65.325	59.4	72.0917	59.825	16.3917	17.5727	20.3167	29.7091	22.2	35.4	11.4833	8.67273	14.3583	10.9182	5.7	4.8
	3	59.4417	63.7364	56.1333	49.4818	63.1917	51.0833	31.9	28.1	31.4333	42.0273	21.6	36.3	8.66667	8.19091	12.4583	8.47273	15.2	12.7
	4	62.8167	58.2091	57.65	50.8727	71.2	47.1417	28.325	31.8727	30.325	43.7454	20.6	43.8	8.85	9.90909	12.025	5.41818	8.2	9.1
	5	66.2167	71.7182	58.7583	60.3091	59.6833	43.9333	24.45	22.4364	27.4583	34.0455	29.8	49.3	9.35833	5.84546	13.7917	5.66364	10.5	6.8
	6	66.0583	71.2636	65.9667	51.5545	66.75	54.125	22.0833	21.0091	24.35	38.4909	24	35.7	11.8583	7.72727	9.675	9.95454	9.2	10.2
									non-REM (%)
								animal	vehicle WT	300 WT	vehicle KO	300 KO
								1	22.8	49.3	24.8	30.8
								2	28.3	56.7	36.4	33.9
								3	19.4	43.9	39.4	38.7
								4	23.4	48.5	32.8	20.9
								5	29	54.4	39.6	33.1
								6	19.3	50.1	25.5	16.4

## Sheet: FIgure 1C
Figure 1C Sunobinop Effect on rats in The Morris Water Maze (escape latency in minutes)
	Summary Data
				Vehicle			sunobinop 60			sunobinop 300			sunobinop 600			triazolam 1			zolpidem 10
			Day	mean	SEM	N	mean	SEM	N	mean	SEM	N	mean	SEM	N	mean	SEM	N	mean	SEM	N
			2	53.3	8.4	10	59.8	6	10	52.1	7.4	10	53.4	7	10	72.1	6	7	77.3	6.1	7
			3	35	3.1	10	29	3.8	10	26.6	2.9	10	31	4.9	10	54.6	4.1	7	69.6	5.4	7
			4	16.9	1.8	10	22.5	5.2	10	19	2.6	10	17.3	2.2	10	39.1	7.5	7	64.1	5.9	7
			5	13.9	3	10	15.3	3.2	10	16.2	1.5	10	14.3	1.9	10	31.7	2.7	7	63.9	7	7
	Individual animal level data
			day 2						day 3						day 4						day 5
		animal	Vehicle	sunobinop 60	sunobinop 300	sunobinop 600	triazolam 1	zolpidem 10	Vehicle	sunobinop 60	sunobinop 300	sunobinop 600	triazolam 1	zolpidem 10	Vehicle	sunobinop 60	sunobinop 300	sunobinop 600	triazolam 1	zolpidem 10	Vehicle	sunobinop 60	sunobinop 300	sunobinop 600	triazolam 1	zolpidem 10
		1	27.3	66	39	86.7	83.7	63.3	45	32.3	16.3	27	58.7	81	16.3	48.3	22.7	10.7	26.7	54.3	38	22.7	21.3	22	31	48.7
		2	69	58.3	32	27.3	90	86	39	17.3	13.3	18	45	51	19	45.3	27.7	7.3	55	45.7	7.3	14.7	15.3	16	24.3	49.3
		3	83	74	25	59.3	90	49.3	49.7	37.7	33	29.3	69.3	53	24.7	16.7	31.7	21.3	71.7	56.7	19.7	8.3	20	15	23.3	55.3
		4	35.3	31.3	90	55	66.3	72.7	29.7	11	21	13	37	78	17.7	6.3	18	30.3	13	84.3	13.7	12.7	10.3	14.7	31.7	90
		5	21	90	43.7	53.3	62.7	90	47.7	53.3	21	58.7	55	71.3	22.3	40.7	6	18.3	42.7	76.3	10.3	19.7	9	8.3	44.3	89.3
		6	87	65.7	88.7	89	49	90	34.3	37	40.7	17	55	64.3	9.3	17.3	6	23.7	25	51.3	4.7	10.7	10.7	15.7	32.3	49.3
		7	90	52.7	54.7	48	63.3	90	29.7	23.7	21.3	34	62.3	88.3	5.3	24.7	16.7	14.3	39.7	80	10	13	20.7	11	35	65.7
		8	41	35	39.7	46.3			25	25.7	29.7	38.7			19.3	6	18.7	10.3			11.3	6	20.3	5.3
		9	31	79.7	72	51.7			23.7	28.3	38	21			18.3	6.7	22.3	17.3			14.3	6.3	17.7	25
		10	48.3	45.7	36.3	17.7			26	23.7	31.7	53.7			16.3	13.3	20	19.3			10	39.3	17	10.3

## Sheet: FIgure 1D
Figure 1D Sunobinop Effects on Conditioned Place Preference in Rats (minutes)
Individual animal level data
		animal	vehicle PO	30 mg/kg Sunobinop	300 mg/kg Sunobinop	vehicle sc	8 mg/kg Oxycodone
		1	65.85	291.91	-43.65	9.55	743
		2	-74.92	-212.31	-2.5	-17.37	273.27
		3	687.9	-160.2	31.31	-19.07	-509.04
		4	326.69	-229.61	37.02	30.2	237.92
		5	-186.7	661.92	267.61	22.27	278.93
		6	-89.55	300.44	-138.95	237.48	167.87
		7	299.96	-568.78	-32.07	-40.67	370.87
		8	162.45	161.51	251.91	-138.93	159.01
		9	245.47	71.61	-129.62	584.5	227.15
		10	68.49	177.96	-12.68		372.31

## Sheet: FIgure 1E
Figure 1E Sunobinop Pharmacokinetics in Healthy Male Human Subjects (ng/ml)
	Summary Data
			hour	3 mg			10 mg			30 mg
				mean	SD	N	mean	SD	N	mean	SD	N
			0.25	2.148	1.7375	4	11.86	8.7443	4	14.853	5.4469	4
			0.5	10.823	2.6849	4	39.95	11.297	4	50.125	15.05	4
			1	25.75	5.4348	4	73.4	19.024	4	72.75	20.468	4
			1.5	30.25	5.2798	4	75.3	15.36	4	78	21.82	4
			2	28.55	3.9518	4	72.75	14.733	4	78.25	19.025	4
			3	25.625	3.0576	4	63.75	16.362	4	72.725	23.073	4
			4	19.675	1.9103	4	49.9	13.073	4	61.475	21.237	4
			6	11.9	0.8907	4	31.15	6.7422	4	39.65	17.763	4
			8	6.345	0.6743	4	19.625	3.9101	4	23.1	9.6595	4
			10	3.478	0.7393	4	11.953	2.4035	4	12.163	3.4739	4
			12	1.84	0.5412	4	6.828	1.6133	4	7.133	1.642	4
			18	0	0	4	1.098	0.7757	4	1.755	0.4207	4
			24	0	0	4	0	0	4	0	0	4
			36	0	0	4	0	0	4	0	0	4
	Individual subject level data
		subject	dose (mg/kg)		hour
				0.25	0.5	1	1.5	2	3	4	6	8	10	12	18	24	36	48	60	72	84	96
		1	3	<1.00	12.9	30.4	34	30.4	26.6	20.8	13.2	7.01	4.05	2.27	<1.00	<1.00	<1.00	<1.00	<1.00	<1.00	<1.00	<1.00
		2	3	1.5	6.89	17.9	22.8	23	21.1	17.2	11.5	6.84	4.11	2.34	<1.00	<1.00	<1.00	<1.00	<1.00	<1.00	<1.00	<1.00
		3	3	3.79	11.5	27.7	34	32.1	27.8	21.5	11.2	5.81	2.57	1.45	<1.00	<1.00	<1.00	<1.00	<1.00	<1.00	<1.00	<1.00
		4	3	3.3	12	27	30.2	28.7	27	19.2	11.7	5.72	3.18	1.3	<1.00	<1.00	<1.00	<1.00	<1.00	<1.00	<1.00	<1.00
		5	10	11.3	33.2	51.7	56.1	53.9	43.3	33.4	22.7	14.3	9.01	4.82	<1.00	<1.00	<1.00	<1.00	<1.00	<1.00	<1.00	<1.00
		6	10	24.4	56.8	98.1	93.7	89.2	77.7	64.2	37.3	22.3	13.6	8.38	1.82	<1.00	<1.00	<1.00	<1.00	<1.00	<1.00	<1.00
		7	10	6.05	33.8	72.3	76.1	70.6	57.8	46.9	28.8	19.1	11	6.26	1.22	<1.00	<1.00	<1.00	<1.00	<1.00	<1.00	<1.00
		8	10	5.69	36	71.5	75.3	77.3	76.2	55.1	35.8	22.8	14.2	7.85	1.35	<1.00	<1.00	<1.00	<1.00	<1.00	<1.00	<1.00
		9	30	6.71	28.7	45.3	55.3	69.8	67.8	58.5	41.8	26.7	15.4	7.96	2.12	<1.00	<1.00	<1.00	<1.00	<1.00	<1.00	<1.00
		10	30	17.2	63.7	86.5	85.2	81.7	64.2	53.3	28.1	16.1	8.74	4.68	1.17	<1.00	<1.00	<1.00	<1.00	<1.00	<1.00	<1.00
		11	30	18.2	55.7	90.1	105	103	106	91.7	63.9	35.1	14.9	7.76	1.74	<1.00	<1.00	<1.00	<1.00	<1.00	<1.00	<1.00
		12	30	17.3	52.4	69.1	66.5	58.5	52.9	42.4	24.8	14.5	9.61	8.13	1.99	<1.00	<1.00	<1.00	<1.00	<1.00	<1.00	<1.00

## Sheet: FIgure 1F
Figure 1F Sunobinop Effects on Objective Sleep parameters in Patients with Insomnia Disorder
Individual patient level data
			LPS (minutes)					WASO (minutes)					SE (%)					N AW (minutes)
			Patient	baseline	placebo	sunobinop 10 mg		Patient	baseline	placebo	sunobinop 10 mg		Patient	baseline	placebo	sunobinop 10 mg		Patient	baseline	placebo	sunobinop 10 mg
			1	27.75	21.25			1	140	50.5			1	66.146	85.8335			1	9	7.5
			2	23.75		26		2	104.75		24.25		2	75.1565		92.8125		2	16		9.5
			3	40.25	20.5			3	37	22.75			3	84.6355	91.719			3	16	7.5
			4	39.75	32.75	13		4	69.75	88.25	23		4	79.4275	75.573	94.375		4	14.5	11.5	7
			5	52	78.25	24.75		5	88.75	28.75	33.5		5	70.9375	79.167	87.865		5	15	12	8
			6	125.25	22.5			6	29.5	68.5			6	71.667	60.664			6	4.5	1
			7	39	15	7.75		7	83	68	16.75		7	75.2605	83.4895	94.0625		7	17	21.5	6
			8	35.5	8.25	25.5		8	72	112	24.75		8	80.417	75.2085	92.3955		8	18.5	14.5	6.5
			9	22.75	43.5	4.25		9	48.5	34.5	13		9	87.2395	84.7395	96.6665		9	18	12	3.5
			10	76.5	77	15		10	51	105.5	15.5		10	76.6665	65.208	94.323		10	16	16.5	4
			11	51.5	11.75	6		11	80.75	56.75	18.75		11	74.167	86.458	94.844		11	12.5	14	6.5
			12	54.75	32.5	8		12	52.25	53.5	81.75		12	79.1145	84.844	81.719		12	12.5	13.5	15
			13	29	37	37.75		13	65.5	40	11		13	81.823	86.406	92.1355		13	13	15	2
			14	83.5	71.75	21		14	26.75	26.5	15.75		14	77.1875	79.5835	92.552		14	7.5	5.5	4.5
			15	43.5	61.5	14.75		15	51	27.5	26.25		15	82.448	83.5415	91.8755		15	13	11	6
			16	58	34.25	39.25		16	88.5	78.75	22.25		16	71.7705	77.2395	89.5835		16	11	13.5	9.5
			17	49.75	17.5	18		17	65.75	65	36		17	77.24	83.1775	89.115		17	17.5	14	13
			18	89.75	18.25	2		18	41.25	51.25	19		18	73.9585	86.146	95.625		18	9.5	8.5	5
			19	35.75	18.25	2.75		19	51.5	78.25	30.5		19	84.1145	82.656	93.073		19	18	17	3
			20	20.75	70	5.25		20	233.5	173.5	48		20	47.7605	53.3855	89.0105		20	13	9.5	6
			21	24.25	25	15		21	92	70	18.5		21	76.823	81.094	91.2325		21	10	9.5	2.5
			22	94.75	28.5	70.25		22	89	28.75	16.75		22	61.719	88.646	83.698		22	7.5	12	4.5

## Sheet: FIgure 1G
Figure 1G Sunobinop Effects on Subjective Sleep Quality Score in Patients with Insomnia Disorder
Individual patient level data
		sSQ
		Patient	baseline	placebo	sunobinop 10 mg
		1	5	6
		2	3		8.5
		3	7	7.5
		4	6	7	9
		5	4.5	4.5	6
		6	5
		7	9	7.5	7
		8	6	7.5	8
		9	7	6.5	8.5
		10	4	4.5	8.5
		11	8	7.5	10
		12	5.5	7	7.5
		13	4.5	7	9.5
		14	4	5.5	7
		15	5.5	6.5	9
		16	4	4	7.5
		17	5.5	6.5	5
		18	5	4.5	5.5
		19	6.5	7	8
		20	4	5.5	7
		21	5.5	2.5	8.5
		22	2	3.5	7.5

## Sheet: FIgure 1H
Figure 1H Sunobinop Effects on Sleep Stages in Patients with Insomnia Disorder (minutes)
	Summary Data, LSM difference
			N1		N2		N3		REM
			mean	SEM	mean	SEM	mean	SEM	mean	SEM
			-26.4	2.95	131.9	13.89	-9.25	6.482	-41.1	7.21
	Individual patient level data (raw data)
		Patient	N1	N2	N3	REM
		1	-10.75	182.75	-52	-29.75
		2	-33.75	96	4.5	-25
		3	-33	168.75	-15.25	-66.75
		4	-35.75	166.5	12.25	60.5
		5	-42.75	151.25	-2	-49.25
		6	-33.75	217.25	-10	-33.75
		7	-23	186.75	-19.75	-103.75
		8	-2.5	87	-54.25	-45.25
		9	-44.75	39	78.75	-45.5
		10	-29.25	131.5	-15	-25
		11	-26.75	120.75	-19.5	-34.5
		12	-34.75	121.25	-11.5	-15.75
		13	-17.75	53.5	17.25	-24.5
		14	-23.5	172	-16	-87
		15	-45.25	169.25	-7.75	-66.25
		16	-27.75	144.5	8.75	45.5
		17	-13.25	3.5	-15.25	-55.25
		18	-18.5	114	-45.75	-73.5

## Sheet: S Figure 1C
Supplemental Figure 1C Sunobinop Receptor Occupancy in Rat Brain (%)
	Individual animal level data
		animal	sunbinop 3	sunbinop 30	sunbinop 300
		1	40.1	70	79.9
		2	18.4	81.6	74.1
		3	39.2	63.7	76.3
		4	18.8	78	77.5
		5	29.4	91.9	86.3
		6	44.6	62.8	84.7

## Sheet: S Figure 1D
Supplemental Figure 1D Sunobinop Effects on Respiratory Rate (breaths/min)
	Summary Data
			Veh			sunobinop 60			sunobinop 300			sunobinop 600 mg/kg
		Time	Mean	SD	N	Mean	SD	N	Mean	SD	N	Mean	SD	N
		0	97	4	8	97	6	8	97	12	8	97	12	8
		1	102	8	8	97	10	8	94	13	8	96	14	8
		2	93	9	8	85	7	8	85	13	8	93	12	8
		4	94	7	7	86	11	7	85	7	8	92	15	8
		8	96	10	8	96	13	8	100	16	8	88	11	8
		24	111	13	8	112	8	8	114	11	8	105	9	8
	Individual animal level data
			0				1 hr				2 hr				4 hr				8 hr				24 hr
		animal	Vehicle	subobinop 60	sunobinop 300	sunobinop 600	Vehicle	subobinop 60	sunobinop 300	sunobinop 600	Vehicle	subobinop 60	sunobinop 300	sunobinop 600	Vehicle	subobinop 60	sunobinop 300	sunobinop 600	Vehicle	subobinop 60	sunobinop 300	sunobinop 600	Vehicle	subobinop 60	sunobinop 300	sunobinop 600
		1	94	98	92	93	90	84	123	111	85	85		104	89	78	80	86	87	81	102	101	107	109	104	106
		2	98	83	86	91	109	98	86	89	84	77	77	81	97	71	78	85	110	76	108	105	128	98	120	105
		3	90	105	103	114	96	120	100	89	90	92	101	92	92	79	99	90	88	108	101	92	92	112	121	111
		4	101	93	113	106	106	91	92	124	100	75	105	98	108	86	89	83	92	97	86	89	120	118	132	119
		5	95	97	85	92	108	97	79	82	85	95	71	79	88	103	79	85	83	96	76	85	99	120	102	109
		6	103	97	101	98	96	96	90	93	107	87	89	115	87	92	85	118	106	111	101	82	128	102	108	104
		7	101	99	111	107	96	94	95	93	100	77	80	87	97	91	81	114	103	107	96	81	103	115	105	93
		8	95	100	81	77	113	98	89	85	93	88	75	89			85	76	99	90	130	71	110	120	123	94

[truncated: 4 more sheets: S Figure 1E, S Figure 2A, S Figure 2B, S Figure 2C]
